# Supplementary material for: Causal Association Between Major Depressive Disorder and Cortical Structure: A Bidirectional Mendelian Randomization Study and Mediation Analysis
Source: CNS Neurosci Ther. 2025 Mar 9;31(3):e70319. doi: 10.1111/cns.70319 (PMC11890974; doi:10.1111/cns.70319)
Supplement: Supplementary file 2 — Data S2. Analysis code. [file CNS-31-e70319-s001.zip]

Archive with 7 entries (6 files):
- Analysis code/
- Analysis code/.Rhistory
- Analysis code/brain sections_mdd.R
- Analysis code/ggseg plot.R
- Analysis code/MDD on global CT and SA.R
- Analysis code/migraine_cortex.Rproj
- Analysis code/two-step-MR-CRP-IL1-TNFalpha-IL6.R
