# Supplementary material for: Causal Association Between Major Depressive Disorder and Cortical Structure: A Bidirectional Mendelian Randomization Study and Mediation Analysis
Source: CNS Neurosci Ther. 2025 Mar 9;31(3):e70319. doi: 10.1111/cns.70319 (PMC11890974; doi:10.1111/cns.70319)
Supplement: Supplementary file 2 — Data S2. Analysis code. [file CNS-31-e70319-s001.zip › Analysis code/brain sections_mdd.R]

library(TwoSampleMR)
library(MungeSumstats)
library(openxlsx)

##### global SA ######
area <- read_sumstats('ENIGMA3_mixed_se_wo_Mean_Full_SurfArea_20190429.txt.gz') #global surface area
area.p <- subset(area, P<5e-6)
area.p <- data.frame(area.p)
exposure <- format_data(area.p, 
                        type = 'exposure',
                        header = T,
                        snp_col = 'SNP',
                        beta_col = 'BETA1',
                        se_col = 'SE',
                        eaf_col = 'FREQ1',
                        effect_allele_col = 'A1',
                        other_allele_col = 'A2',
                        pval_col = 'P')
exposure <- clump_data(exposure,
                       clump_kb = 10000,
                       clump_r2 = 0.001)
outcome <- extract_outcome_data(exposure$SNP, 'ieu-a-1187')
dat <- harmonise_data(exposure, outcome)
mr_result<- mr(dat)
mr_result

##### regional SA #####
for (i in 1:34) {
  outcome.id <- paste('cortex_GWAS data/regional SA and TH_adjusted/surface area/CT-', i,'.gz', sep = '')
  area <- read_sumstats(outcome.id)
  area.p <- subset(area, P<5e-6)
  area.p <- data.frame(area.p) 
  exposure <- format_data(area.p, 
                          type = 'exposure',
                          header = T,
                          snp_col = 'SNP',
                          beta_col = 'BETA1',
                          se_col = 'SE',
                          eaf_col = 'FREQ1',
                          effect_allele_col = 'A1',
                          other_allele_col = 'A2',
                          pval_col = 'P')
  exposure <- clump_data(exposure,
                         clump_kb = 10000,
                         clump_r2 = 0.001)
  outcome <- extract_outcome_data(exposure$SNP, 'ieu-a-1187')
  dat <- harmonise_data(exposure, outcome)
  mr_result1<- mr(dat)
  mr_result <- rbind(mr_result, mr_result1)
} 
write.xlsx(mr_result, 'MDD_to_sa.xlsx')

#extract SNP information
area <- read_sumstats('cortex_GWAS data/regional SA and TH_adjusted/surface area/CT-34.gz')
area.p <- subset(area, P<5e-6)
area.p <- data.frame(area.p)
exposure <- format_data(area.p, 
                        type = 'exposure',
                        header = T,
                        snp_col = 'SNP',
                        beta_col = 'BETA1',
                        se_col = 'SE',
                        eaf_col = 'FREQ1',
                        effect_allele_col = 'A1',
                        other_allele_col = 'A2',
                        pval_col = 'P')
exposure <- clump_data(exposure,
                       clump_kb = 10000,
                       clump_r2 = 0.001)
outcome <- extract_outcome_data(exposure$SNP, 'ieu-a-1187')
dat <- harmonise_data(exposure, outcome)

x <- c(dat$SNP, dat$effect_allele.exposure, dat$other_allele.exposure, dat$beta.exposure, dat$se.exposure, dat$pval.exposure)
x

# read in outcome-- cortex thickness
##### global CT #####
area <- read_sumstats('ENIGMA3_mixed_se_wo_Mean_Full_Thickness_20190429.txt.gz')
area.p <- subset(area, P<5e-6)
area.p <- data.frame(area.p)
exposure <- format_data(area.p, 
                        type = 'exposure',
                        header = T,
                        snp_col = 'SNP',
                        beta_col = 'BETA1',
                        se_col = 'SE',
                        eaf_col = 'FREQ1',
                        effect_allele_col = 'A1',
                        other_allele_col = 'A2',
                        pval_col = 'P')
exposure <- clump_data(exposure,
                       clump_kb = 10000,
                       clump_r2 = 0.001)
outcome <- extract_outcome_data(exposure$SNP, 'ieu-a-1187')
dat <- harmonise_data(exposure, outcome)
mr_result<- mr(dat)
mr_result

##### regional CT #####
for (i in 1:34) {
  outcome.id <- paste('cortex_GWAS data/regional SA and TH_adjusted/cortical thickness/CT-', i,'.gz', sep = '')
  area <- read_sumstats(outcome.id)
  area.p <- subset(area, P<5e-6)
  area.p <- data.frame(area.p) 
  exposure <- format_data(area.p, 
                          type = 'exposure',
                          header = T,
                          snp_col = 'SNP',
                          beta_col = 'BETA1',
                          se_col = 'SE',
                          eaf_col = 'FREQ1',
                          effect_allele_col = 'A1',
                          other_allele_col = 'A2',
                          pval_col = 'P')
  exposure <- clump_data(exposure,
                         clump_kb = 10000,
                         clump_r2 = 0.001)
  outcome <- extract_outcome_data(exposure$SNP, 'ieu-a-1187')
  dat <- harmonise_data(exposure, outcome)
  mr_result1<- mr(dat)
  mr_result <- rbind(mr_result, mr_result1)
} 
write.xlsx(mr_result, 'MDD_to_sa.xlsx')

# extract SNP information
area <- read_sumstats('cortex_GWAS data/regional SA and TH_adjusted/cortical thickness/CT-34.gz')
area.p <- subset(area, P<5e-6)
area.p <- data.frame(area.p)
exposure <- format_data(area.p, 
                        type = 'exposure',
                        header = T,
                        snp_col = 'SNP',
                        beta_col = 'BETA1',
                        se_col = 'SE',
                        eaf_col = 'FREQ1',
                        effect_allele_col = 'A1',
                        other_allele_col = 'A2',
                        pval_col = 'P')
exposure <- clump_data(exposure,
                       clump_kb = 10000,
                       clump_r2 = 0.001)
outcome <- extract_outcome_data(exposure$SNP, 'ieu-a-1187')
dat <- harmonise_data(exposure, outcome)

x <- c(dat$SNP, dat$effect_allele.exposure, dat$other_allele.exposure, dat$beta.exposure, dat$se.exposure, dat$pval.exposure)
x
