# Supplementary material for: Causal Association Between Major Depressive Disorder and Cortical Structure: A Bidirectional Mendelian Randomization Study and Mediation Analysis
Source: CNS Neurosci Ther. 2025 Mar 9;31(3):e70319. doi: 10.1111/cns.70319 (PMC11890974; doi:10.1111/cns.70319)
Supplement: Supplementary file 2 — Data S2. Analysis code. [file CNS-31-e70319-s001.zip › Analysis code/ggseg plot.R]

library(ggseg)
library(ggplot2)
library(tidyverse)

plot(dk)
as_tibble(dk)
someData <- tibble(
  region = rep(c("transverse temporal", "insula",
                 "precentral","superior parietal"), 2), 
  p = sample(seq(0,.5,.001), 8),
  groups = c(rep("g1", 4), rep("g2", 4))
)
someData %>%
  group_by(groups) %>%
  ggplot() +
  geom_brain(atlas = dk, 
             position = position_brain(side ~ hemi),
             aes(fill = p)) +
  facet_wrap(~groups)
