# Supplementary material for: Causal Association Between Major Depressive Disorder and Cortical Structure: A Bidirectional Mendelian Randomization Study and Mediation Analysis
Source: CNS Neurosci Ther. 2025 Mar 9;31(3):e70319. doi: 10.1111/cns.70319 (PMC11890974; doi:10.1111/cns.70319)
Supplement: Supplementary file 2 — Data S2. Analysis code. [file CNS-31-e70319-s001.zip › Analysis code/MDD on global CT and SA.R]

library(MungeSumstats)
library(openxlsx)

library(ieugwasr)
library(TwoSampleMR)
options(ieugwasr_api = 'gwas-api.mrcieu.ac.uk/')

usethis::edit_r_environ()
ieugwasr::get_opengwas_jwt()

## read in clumped data of genecticall predicted migraine
exposure <- extract_instruments('ieu-a-1187')
# mean F-statistics
exposure$fstat <- (exposure$b/exposure$se.exposure)^2
# read in outcome-- global surface area
area <- read_sumstats('ENIGMA3_mixed_se_wo_Mean_Full_SurfArea_20190429.txt.gz')
outcome.area <- subset(area, SNP%in%exposure$SNP==T)
outcome.area <- data.frame(outcome.area)
outcome <- format_data(outcome.area, 
                       type = 'outcome',
                       phenotype_col = 'cortex area',
                       header = T,
                       snp_col = 'SNP',
                       beta_col = 'BETA1',
                       se_col = 'SE',
                       eaf_col = 'FREQ1',
                       effect_allele_col = 'A1',
                       other_allele_col = 'A2',
                       pval_col = 'P')
dat <- harmonise_data(exposure, outcome)
mr_result <- mr(dat)
mr_result
mr_singlesnp(dat)

# heterogeneity test
mr_heterogeneity(dat)

# MR PRESSO analysis
run_mr_presso(dat)


# leave one out analysis
mr.leave <- mr_leaveoneout(dat)
mr_leaveoneout_plot(mr.leave)

# mr egger intercept
mr_egger_regression(b_exp = dat$beta.exposure,
                    b_out = dat$beta.outcome,
                    se_exp = dat$se.exposure,
                    se_out = dat$se.outcome)


# read in outcome-- global cortical thickness
area <- read_sumstats('ENIGMA3_mixed_se_wo_Mean_Full_Thickness_20190429.txt.gz')
outcome.area <- subset(area, SNP%in%exposure$SNP==T)
outcome.area <- data.frame(outcome.area)
outcome <- format_data(outcome.area, 
                       type = 'outcome',
                       phenotype_col = 'cortex area',
                       header = T,
                       snp_col = 'SNP',
                       beta_col = 'BETA1',
                       se_col = 'SE',
                       eaf_col = 'FREQ1',
                       effect_allele_col = 'A1',
                       other_allele_col = 'A2',
                       pval_col = 'P')
dat <- harmonise_data(exposure, outcome)
mr_result <- mr(dat)
mr_result

mr_singlesnp(dat)

# heterogeneity test
mr_heterogeneity(dat)

# MR PRESSO analysis
run_mr_presso(dat)


# leave one out analysis
mr.leave <- mr_leaveoneout(dat)
mr_leaveoneout_plot(mr.leave)

# mr egger intercept
mr_egger_regression(b_exp = dat$beta.exposure,
                    b_out = dat$beta.outcome,
                    se_exp = dat$se.exposure,
                    se_out = dat$se.outcome)
