# Supplementary material for: Causal Association Between Major Depressive Disorder and Cortical Structure: A Bidirectional Mendelian Randomization Study and Mediation Analysis
Source: CNS Neurosci Ther. 2025 Mar 9;31(3):e70319. doi: 10.1111/cns.70319 (PMC11890974; doi:10.1111/cns.70319)
Supplement: Supplementary file 2 — Data S2. Analysis code. [file CNS-31-e70319-s001.zip › Analysis code/two-step-MR-CRP-IL1-TNFalpha-IL6.R]

library(TwoSampleMR)
library(MungeSumstats)
library(openxlsx)

options(ieugwasr_api = 'gwas-api.mrcieu.ac.uk/')

library(ieugwasr)
usethis::edit_r_environ() # use "OPENGWAS_JWT=" as a start, and paste token
ieugwasr::get_opengwas_jwt()

# First step MDD to inflammatory cytokines #####
## MDD to CRP #####
exposure <- extract_instruments('ieu-a-1187')
outcome <- extract_outcome_data(exposure$SNP, 'ieu-b-35')
dat <- harmonise_data(exposure, outcome)
mr_result <- mr(dat)
mr_result
mr_singlesnp(dat)

## MDD to TNF-alpha #####
exposure <- extract_instruments('ieu-a-1187')
outcome <- extract_outcome_data(exposure$SNP, 'ebi-a-GCST004426')
dat <- harmonise_data(exposure, outcome)
mr_result <- mr(dat)
mr_result
mr_singlesnp(dat)

## MDD to Interleukin-1-beta #####
exposure <- extract_instruments('ieu-a-1187')
outcome <- extract_outcome_data(exposure$SNP, 'ebi-a-GCST004448')
dat <- harmonise_data(exposure, outcome)
mr_result <- mr(dat)
mr_result
mr_singlesnp(dat)

## MDD to Interleukin-6 #####
exposure <- extract_instruments('ieu-a-1187')
outcome <- extract_outcome_data(exposure$SNP, 'ebi-a-GCST90012005')
dat <- harmonise_data(exposure, outcome)
mr_result <- mr(dat)
mr_result
mr_singlesnp(dat)

# Second step #####
## CRP on Cortical thickness in medial orbitofrontal #####
exposure <- extract_instruments('ieu-b-35')
area <- read_sumstats('cortex_GWAS data/regional SA and TH_adjusted/cortical thickness/CT-15.gz') # read in outcome
outcome.area <- subset(area, SNP%in%exposure$SNP==T)
outcome.area <- data.frame(outcome.area)
outcome <- format_data(outcome.area, 
                       type = 'outcome',
                       phenotype_col = 'cortex area',
                       header = T,
                       snp_col = 'SNP',
                       beta_col = 'BETA1',
                       se_col = 'SE',
                       eaf_col = 'FREQ1',
                       effect_allele_col = 'A1',
                       other_allele_col = 'A2',
                       pval_col = 'P')
dat <- harmonise_data(exposure, outcome)
mr_result <- mr(dat)
mr_result

## TNF-alpha on Cortical thickness in medial orbitofrontal #####
exposure <- extract_instruments('ebi-a-GCST004426', p1 = 5e-06)
area <- read_sumstats('cortex_GWAS data/regional SA and TH_adjusted/cortical thickness/CT-15.gz') # read in outcome
outcome.area <- subset(area, SNP%in%exposure$SNP==T)
outcome.area <- data.frame(outcome.area)
outcome <- format_data(outcome.area, 
                       type = 'outcome',
                       phenotype_col = 'cortex area',
                       header = T,
                       snp_col = 'SNP',
                       beta_col = 'BETA1',
                       se_col = 'SE',
                       eaf_col = 'FREQ1',
                       effect_allele_col = 'A1',
                       other_allele_col = 'A2',
                       pval_col = 'P')
dat <- harmonise_data(exposure, outcome)
mr_result <- mr(dat)
mr_result

## Interleukin-1-beta on Cortical thickness in medial orbitofrontal #####
exposure <- extract_instruments('ebi-a-GCST004448', p1 = 5e-06)
area <- read_sumstats('cortex_GWAS data/regional SA and TH_adjusted/cortical thickness/CT-15.gz') # read in outcome
outcome.area <- subset(area, SNP%in%exposure$SNP==T)
outcome.area <- data.frame(outcome.area)
outcome <- format_data(outcome.area, 
                       type = 'outcome',
                       phenotype_col = 'cortex area',
                       header = T,
                       snp_col = 'SNP',
                       beta_col = 'BETA1',
                       se_col = 'SE',
                       eaf_col = 'FREQ1',
                       effect_allele_col = 'A1',
                       other_allele_col = 'A2',
                       pval_col = 'P')
dat <- harmonise_data(exposure, outcome)
mr_result <- mr(dat)
mr_result

## Interleukin-6 on Cortical thickness in medial orbitofrontal #####
exposure <- extract_instruments('ebi-a-GCST90012005')
area <- read_sumstats('cortex_GWAS data/regional SA and TH_adjusted/cortical thickness/CT-15.gz') # read in outcome
outcome.area <- subset(area, SNP%in%exposure$SNP==T)
outcome.area <- data.frame(outcome.area)
outcome <- format_data(outcome.area, 
                       type = 'outcome',
                       phenotype_col = 'cortex area',
                       header = T,
                       snp_col = 'SNP',
                       beta_col = 'BETA1',
                       se_col = 'SE',
                       eaf_col = 'FREQ1',
                       effect_allele_col = 'A1',
                       other_allele_col = 'A2',
                       pval_col = 'P')
dat <- harmonise_data(exposure, outcome)
mr_result <- mr(dat)
mr_result

## CRP on Surface area in paracentral #####
exposure <- extract_instruments('ieu-b-35')
area <- read_sumstats('cortex_GWAS data/regional SA and TH_adjusted/surface area/CT-17.gz') # read in outcome
outcome.area <- subset(area, SNP%in%exposure$SNP==T)
outcome.area <- data.frame(outcome.area)
outcome <- format_data(outcome.area, 
                       type = 'outcome',
                       phenotype_col = 'cortex area',
                       header = T,
                       snp_col = 'SNP',
                       beta_col = 'BETA1',
                       se_col = 'SE',
                       eaf_col = 'FREQ1',
                       effect_allele_col = 'A1',
                       other_allele_col = 'A2',
                       pval_col = 'P')
dat <- harmonise_data(exposure, outcome)
mr_result <- mr(dat)
mr_result

## TNF-alpha on Surface area in paracentral #####
exposure <- extract_instruments('ebi-a-GCST004426', p1 = 5e-06)
area <- read_sumstats('cortex_GWAS data/regional SA and TH_adjusted/surface area/CT-17.gz') # read in outcome
outcome.area <- subset(area, SNP%in%exposure$SNP==T)
outcome.area <- data.frame(outcome.area)
outcome <- format_data(outcome.area, 
                       type = 'outcome',
                       phenotype_col = 'cortex area',
                       header = T,
                       snp_col = 'SNP',
                       beta_col = 'BETA1',
                       se_col = 'SE',
                       eaf_col = 'FREQ1',
                       effect_allele_col = 'A1',
                       other_allele_col = 'A2',
                       pval_col = 'P')
dat <- harmonise_data(exposure, outcome)
mr_result <- mr(dat)
mr_result

## Interleukin-1-beta on Surface area in paracentral #####
exposure <- extract_instruments('ebi-a-GCST004448', p1 = 5e-06)
area <- read_sumstats('cortex_GWAS data/regional SA and TH_adjusted/surface area/CT-17.gz') # read in outcome
outcome.area <- subset(area, SNP%in%exposure$SNP==T)
outcome.area <- data.frame(outcome.area)
outcome <- format_data(outcome.area, 
                       type = 'outcome',
                       phenotype_col = 'cortex area',
                       header = T,
                       snp_col = 'SNP',
                       beta_col = 'BETA1',
                       se_col = 'SE',
                       eaf_col = 'FREQ1',
                       effect_allele_col = 'A1',
                       other_allele_col = 'A2',
                       pval_col = 'P')
dat <- harmonise_data(exposure, outcome)
mr_result <- mr(dat)
mr_result

## Interleukin-6 on Surface area in paracentral #####
exposure <- extract_instruments('ebi-a-GCST90012005')
area <- read_sumstats('cortex_GWAS data/regional SA and TH_adjusted/surface area/CT-17.gz') # read in outcome
outcome.area <- subset(area, SNP%in%exposure$SNP==T)
outcome.area <- data.frame(outcome.area)
outcome <- format_data(outcome.area, 
                       type = 'outcome',
                       phenotype_col = 'cortex area',
                       header = T,
                       snp_col = 'SNP',
                       beta_col = 'BETA1',
                       se_col = 'SE',
                       eaf_col = 'FREQ1',
                       effect_allele_col = 'A1',
                       other_allele_col = 'A2',
                       pval_col = 'P')
dat <- harmonise_data(exposure, outcome)
mr_result <- mr(dat)
mr_result

## CRP on Surface area in superior parietal #####
exposure <- extract_instruments('ieu-b-35')
area <- read_sumstats('cortex_GWAS data/regional SA and TH_adjusted/surface area/CT-30.gz') # read in outcome
outcome.area <- subset(area, SNP%in%exposure$SNP==T)
outcome.area <- data.frame(outcome.area)
outcome <- format_data(outcome.area, 
                       type = 'outcome',
                       phenotype_col = 'cortex area',
                       header = T,
                       snp_col = 'SNP',
                       beta_col = 'BETA1',
                       se_col = 'SE',
                       eaf_col = 'FREQ1',
                       effect_allele_col = 'A1',
                       other_allele_col = 'A2',
                       pval_col = 'P')
dat <- harmonise_data(exposure, outcome)
mr_result <- mr(dat)
mr_result

## TNF-alpha on Surface area in superior parietal #####
exposure <- extract_instruments('ebi-a-GCST004426', p1 = 5e-06)
area <- read_sumstats('cortex_GWAS data/regional SA and TH_adjusted/surface area/CT-30.gz') # read in outcome
outcome.area <- subset(area, SNP%in%exposure$SNP==T)
outcome.area <- data.frame(outcome.area)
outcome <- format_data(outcome.area, 
                       type = 'outcome',
                       phenotype_col = 'cortex area',
                       header = T,
                       snp_col = 'SNP',
                       beta_col = 'BETA1',
                       se_col = 'SE',
                       eaf_col = 'FREQ1',
                       effect_allele_col = 'A1',
                       other_allele_col = 'A2',
                       pval_col = 'P')
dat <- harmonise_data(exposure, outcome)
mr_result <- mr(dat)
mr_result

## Interleukin-1-beta on Surface area in superior parietal #####
exposure <- extract_instruments('ebi-a-GCST004448', p1 = 5e-06)
area <- read_sumstats('cortex_GWAS data/regional SA and TH_adjusted/surface area/CT-30.gz') # read in outcome
outcome.area <- subset(area, SNP%in%exposure$SNP==T)
outcome.area <- data.frame(outcome.area)
outcome <- format_data(outcome.area, 
                       type = 'outcome',
                       phenotype_col = 'cortex area',
                       header = T,
                       snp_col = 'SNP',
                       beta_col = 'BETA1',
                       se_col = 'SE',
                       eaf_col = 'FREQ1',
                       effect_allele_col = 'A1',
                       other_allele_col = 'A2',
                       pval_col = 'P')
dat <- harmonise_data(exposure, outcome)
mr_result <- mr(dat)
mr_result

## Interleukin-6 on Surface area in superior parietal #####
exposure <- extract_instruments('ebi-a-GCST90012005')
area <- read_sumstats('cortex_GWAS data/regional SA and TH_adjusted/surface area/CT-30.gz') # read in outcome
outcome.area <- subset(area, SNP%in%exposure$SNP==T)
outcome.area <- data.frame(outcome.area)
outcome <- format_data(outcome.area, 
                       type = 'outcome',
                       phenotype_col = 'cortex area',
                       header = T,
                       snp_col = 'SNP',
                       beta_col = 'BETA1',
                       se_col = 'SE',
                       eaf_col = 'FREQ1',
                       effect_allele_col = 'A1',
                       other_allele_col = 'A2',
                       pval_col = 'P')
dat <- harmonise_data(exposure, outcome)
mr_result <- mr(dat)
mr_result
